# Supplementary material for: Relationship between lysine methyltransferase levels and heterochromatin gene repression in living cells and in silico
Source: PNAS Nexus. 2023 Mar 7;2(4):pgad062. doi: 10.1093/pnasnexus/pgad062 (PMC10069619; doi:10.1093/pnasnexus/pgad062)
Supplement: pgad062_Supplementary_Data [file pgad062_supplementary_data.zip]

Archive with 2 entries (2 files):
- PNASNEXUS-PNASNEXUS-2022-01153-T-s01.docx
- PNASNEXUS-PNASNEXUS-2022-01153-T-s02.pdf
